# Supplementary material for: Propionate Production by Infant Fecal Microbiota Is Inversely Correlated with the Protein Glycation Level of Supplemented Infant Formula Ex Vivo
Source: Nutrients. 2024 Nov 26;16(23):4047. doi: 10.3390/nu16234047 (PMC11643526; doi:10.3390/nu16234047)
Supplement: Supplementary file 1 [file nutrients-16-04047-s001.zip]

Archive with 1 entries (1 files):
- nutrients-3268948-supplementary.pdf
